# Supplementary material for: Value-Based Pricing and Budget Impact Analysis for Multi-Indication Drugs: A Case Study of Immunotherapies
Source: Int J Environ Res Public Health. 2022 Mar 30;19(7):4105. doi: 10.3390/ijerph19074105 (PMC8998444; doi:10.3390/ijerph19074105)
Supplement: Supplementary file 1 [file ijerph-19-04105-s001.zip]

Archive with 1 entries (1 files):
- ijerph-1630597-SM.pdf
